# Supplementary material for: Ascorbic Acid-Modified Silicones: Crosslinking and Antioxidant Delivery
Source: Polymers (Basel). 2022 Nov 21;14(22):5040. doi: 10.3390/polym14225040 (PMC9693009; doi:10.3390/polym14225040)
Supplement: Supplementary file 1 [file polymers-14-05040-s001.zip]

Archive with 1 entries (1 files):
- polymers-2006309-supplementary.pdf
